# Supplementary material for: Clinical and functional outcomes of the silo technique in the management of diabetic calcaneal osteomyelitis
Source: Cardiovasc Diabetol Endocrinol Rep. 2025 Nov 3;11:26. doi: 10.1186/s40842-025-00238-4 (PMC12581439; doi:10.1186/s40842-025-00238-4)
Supplement: Supplementary file 2 — Supplementary Material 2 [file 40842_2025_238_MOESM2_ESM.xlsx]

## Sheet: Data
	AGE	GENDER	Surgery	Surgery date	Pre-op ambulatory status	Post-op ambulatory status	Follow up ambulatory status	Improvement	Time from follow up (days)	Calcaneus resection	Achilles insertion	BMI	BMI (Class)	Smoker	CHARCOT	PVD	HbA1C	HbA1c	CKD	CRP	Poly/Monomicrobial	Micro Gram Stain	DURATION OF ANTIBIOTIC (weeks)	Antibiotics (Categorized)	CERAMENT	ERADICATE	DURATION (weeks)	ULCER HEAL	DURATION (weeks)	Salvage	Death	Death Time (Year)	1st Debridement			2nd Debridement		3rd Debridement
1	45	F	Left foot diabetic ulcer debridement	02/01/18	Stick outdoors	No aids	Stick outdoors	Same	2694	<25	Spared	38	Obese	Yes	Yes	No	92	Poor	No	15	Polymicrobial	Positive	10	8.1-12	G	Yes	10	Yes	52	Yes	No		MRSA	Candida
2	49	F	Left heel debridement and cerament.	16/03/18	Transfers	Transfers		Same		>25	Spared	43	Severe	No	No	No	70	Suboptimal	No	212	Polymicrobial	Positive	8	4.1-8	G	Yes	8	Yes	16	Yes	Yes	4	Enterococcus spp	Staph	Staph
4	81	M	Left heel ulce debridement. +/- VAC	03/05/18	Stick/frame indoors	Stick/frame indoors		Same		>25	Spared	28	Overweight	No	No	No	76	Poor	Yes	90	Polymicrobial	Positive	6	4.1-8	G	Yes	8	Yes	12	Yes	Yes	2	Staph	Enterococcus spp	Peptostreptococcus
5	72	M	Left heel ulcer debridement and insertion of cerement G	03/05/18	Frame indoors	Frame indoors		Same		>50	Resected inferior facet up to middle facet	24	Healthy	No	No	Yes	63	Suboptimal	No	66	Polymicrobial	Positive	8	4.1-8	G	Yes	12	Yes	52	Yes	Yes	1	Staph aureus	Enterococcus faecalis
12	75	F	Partial Calcaneus ectomy Left foot	28/09/21	Transfers	Transfers		Same		>50	All facets resected, complete loss/degeneration of posterior/inferior calcaneus	29.8	Overweight	No	Yes	Yes	76	Poor	Yes	58	Polymicrobial	Mixed	2	Upto 4	G	Yes	8	Yes	12	Yes	Yes	2	Staph	Enterococcus faecalis
17	76	M	Right heel debridement + calcanectomy under GA on	28/07/21	Bedbound	Transfers	Wheelchair	Same	1391	<25	Greater tuberosity resected	28	Overweight	No	Yes	Yes	79	Poor	No	183	Polymicrobial	Mixed	6	4.1-8	G	Yes	20	Yes	32	Yes	No		Staph aureus	Enterobacter cloacae	Proteus mirabilis	Pseudomonas aeruginosa
19	64	F	diabetic right foot ulcer debridement	18/11/21	Stick indoors	Frame indoors		Same		<25	Spared	43	Severe	Yes	Yes	Yes	68	Suboptimal	No	120	Polymicrobial	Positive	4	Upto 4	G	Yes	4	Yes	12	Yes	Yes	3	Staph aureus	Streptococcus		Staph aureus	Streptococcus	Staph aureus
21	91	M	Ulcer Left heel for debridment	04/12/21	Stick/frame indoors	Stick/frame indoors	Bedbound	No	1263	<25	Spared	23	Healthy	No	No	Yes	56	Good	Yes	115	Monomicrobial	Positive	4	Upto 4	G	Yes	12	Yes	16	Yes	No		MRSA
27	74	M	wash out of right wrist for ? septic arthritis and left calcaneal debridement , partial calcanectomy done and local antibiotic instillation.	23/07/22	Stick/frame indoors	Frame indoors	Stick outdoors	Yes	1031	<25	Spared	33	Obese	No	No	Yes	54	Good	Yes	106	Polymicrobial	Positive	6	4.1-8	G	Yes	8	Yes	8	Yes	No		Staph aureus	Candida
30	47	F	Debridement Right foot abcess/ diabetic foot ulcer	03/03/22	Transfers	Transfers	No aids	Yes	1174	<25	Spared	25	Overweight	Yes	Yes	No	78	Poor	Yes	229	Polymicrobial	Positive	10	8.1-12	V	Yes	12	Yes	48	No	No		Staph aureus	Candida	Enterococcus spp
32	70	F	Left heel Debridement of necrotic tissue, washout, partial calcanectomy,application of cerament + VAC dressing	05/10/22	Wheelchair	Wheelchair		Same		>25	Resected fully	28.9	Overweight	Yes	No	No	89	Poor	Yes	73	Monomicrobial	Positive	4	Upto 4	G	Yes	5	Yes	5	Yes	Yes	2	Corynebacterium striatum
39	38	F	Debridement of left heal wound +/- 10 X 20 BTM +/- SSG +/- VAC +/- proceed (L) Operative Note	07/03/23	Transfers	Transfers	No aids	Yes	805	<25	Spared	40.4	Severe	Yes	No	No	65	Suboptimal	No	50	Monomicrobial	Negative	8	4.1-8	V	Yes	8	Yes	28	Yes	No		Enterobacter cloacae			Staph aureus
42	65	M	Left Diabetic foot ulcer for debridement	23/06/22	Stick/frame indoors	Frame indoors	Stick/frame outdoors	Same	1062	<25	Spared	41.4	Severe	Yes	Yes	No	68	Suboptimal	No	70	Polymicrobial	Positive	2	Upto 4	G	Yes	4	Yes	6	Yes	No		Staph aureus	Corynebacterium striatum
43	79	M	Osteomyelitis excision including sequestrectomy - calcaneum (R)	06/04/23	Frame indoors	Frame indoors		Same		<25	Spared	25	Overweight	Yes	No	No	40	Good	No	117	Polymicrobial	Mixed	6	4.1-8	G	Yes	6	Yes	10	Yes	Yes	2	Enterobacter cloacae	Enterococcus faecalis	Staph
46	78	F	Wound debridement for right heel +/- VAC +/- Proceed (R)	16/04/23	Frame indoors	Bedbound		No		>25	Resected	20	Healthy	No	No	Yes	52	Suboptimal	Yes	8	Polymicrobial	Negative	6	4.1-8	G	Yes	16	Yes	16	Yes	Yes	2	Klebsiella	Candida
49	65	F	Left foot debridement of ulcers( heel and foot )+ cerament+ application of Vac, Left - Foot	16/06/23	Stick indoors	Transfers		No		<25	Spared	29.7	Overweight	No	No	Yes	56	Good	Yes	76	Polymicrobial	Positive	16	>12	G	Yes	8	Yes	8	Yes	Yes	2	Corynebacterium striatum	Enterococcus faecalis	Candida
55	66	M	Wound washout, Left - Foot + debridement + removal of metalwork, cerament, pinning and VAC application - Operative Note	27/07/23	Crutches outdoors	Crutches outdoors	Stick outdoors	Same	662	<25	Superior facet resected	32	Obese	No	No	Yes	71	Suboptimal	Yes	164	Polymicrobial	Mixed	7	4.1-8	G	Yes	10	Yes	22	Yes	No		Staph aureus	Pseudomonas aeruginosa		Staph aureus		Enterobacter cloacae
59	86	M	Wound debridement/ washout, Left - Ankle	15/08/23	No aids	No aids	No aids	Same	644	<25	Partially resected	24	Healthy	No	No	Yes	55	Good	Yes	23	Polymicrobial	Negative	6	4.1-8	G	Yes	4	Yes	8	Yes	No		E. coli	Klebsiella
67	57	M	Debridement of bone, left heel ulcer, Left - Foot	09/06/23	No aids	No aids	Frame outdoors	No	711	>50	Resected completely	22	Healthy	Yes	No	Yes	83	Poor	Yes	149	Polymicrobial	Mixed	20	>12	G	Yes	12	No	NA	Yes	No		Klebsiella	Corynebacterium striatum		Corynebacterium striatum	Streptococcus	Staph aureus
69	74	F	Right Heel ulcer debridement + SILO procedure to calcaneum + VAC application	12/01/24	Frame indoors	Frame indoors	Frame indoors	Same	493	>25	Resected	32.9	Obese	No	No	No	40	Good	No	206	Monomicrobial	Negative	8	4.1-8	V	Yes	6	Yes	8	Yes	No		Proteus
73	71	F	Wound debridement + calcaneal excision + cerament insertion +/- proceed, Right - Foot	02/02/24	Stick/frame indoors	Stick/frame indoors		Same		>25	Spared	28	Overweight	No	No	No	111	Poor	Yes	98	Polymicrobial	Positive	6	4.1-8	G	Yes	4	Yes	8	Yes	Yes	1	Staph aureus	Corynebacterium striatum
77	65	M	Left Diabetic foot ulcer for debridement	28/06/22	Stick indoors	Crutches indoors	Stick outdoors	Yes	1056	<25	Spared	41.4	Severe	Yes	Yes	Yes	92	Poor	No	175	Polymicrobial	Positive	6	4.1-8	G	Yes	8	No	NA	Yes	No		Staph aureus	Corynebacterium striatum		Staph aureus	Corynebacterium striatum
87	41	M	Removal hindfoot nail right lower leg + cerament insertion	10/05/24	Stick outdoors	Stick outdoors	Stick outdoors	Same	374	<25	Spared	25.4	Overweight	No	No	No	91	Poor	No	451	Polymicrobial	Positive	8	4.1-8	V	Yes	6	Yes	26	Yes	No		Staph aureus	Streptococcus
89	44	M	Wound debridement, wash out +/- application of vacc dressing, Left - Foot	25/06/24	Crutches indoors	Crutches indoors	Crutches indoors	Same	328	<25	Spared	30.2	Obese	Yes	Yes	Yes	79	Poor	No	132	Polymicrobial	Mixed	12	8.1-12	G	No	NA	No	NA	No	No		MRSA	Enterobacter cloacae		Corynebacterium striatum		MRSA
92	60	F	debridement of calcaneum + Vac, Right - Foot	30/08/24	Crutches outdoors	Crutches outdoors	Crutches outdoors	Same	262	>25	Resected	22.9	Healthy	No	No	No	34	Good	No	75	Polymicrobial	Negative	6	4.1-8	V	Yes	6	Yes	12	Yes	No		E. coli	Proteus mirabilis
93	60	F	Debridement and Washout of left ankle + Metalwork removal	11/08/23	Crutches indoors	Frame indoors	No aids	Yes	647	<25	Spared	29.5	Overweight	No	No	No	39	Good	No	17	Polymicrobial	Positive	2	Upto 4	V	Yes	4	Yes	16	Yes	No		Staph aureus	Streptococcus
94	63	M	left ankle hindfoot nail +/- proceed, Left - Ankle	06/09/24	No aids	Crutches outdoors	No aids	Same	256	<25	Spared	33	Obese	No	Yes	Yes	82	Poor	Yes	56	Monomicrobial	Negative	2	Upto 4	V	Yes	6	Yes	10	Yes	No		Enterococcus spp
105	88	M		09/12/14	Bedbound	Frame indoors		Yes		>50	Resected completely	22.8	Healthy	No	No	Yes	62	Suboptimal	Yes	115	Polymicrobial	Mixed	6	4.1-8	G	Yes	16	Yes	40	Yes	Yes	2	Staph aureus	Morganela morgagni
106	86	M	Right foot calcaenectomy and insertion of cerament	15/09/16	Frame indoors	Frame indoors		Same		<25	Resected completely	34.2	Obese	No	No	Yes	79	Poor	No	178	Polymicrobial	Mixed	12	8.1-12	G	Yes	12	Yes	24	Yes	Yes	5	MRSA	Pseudomonas aeruginosa		Staph aureus	Pseudomonas aeruginosa
110	75	M	Right foot ulcer debridement	16/02/17	Stick indoors	Stick indoors		Same		<25	Resected inferior facet up to middle facet	20.6	Healthy	Yes	No	No	62	Suboptimal	No	225	Polymicrobial	Positive	8	4.1-8	G	Yes	24	Yes	32	Yes	Yes	3	Staph aureus	Enterococcus spp
